# Supplementary material for: A Limited Course of Eculizumab in a Child with the Atypical Hemolytic Uremic Syndrome and Pre-B Acute Lymphoblastic Leukemia on Maintenance Therapy: Case Report and Literature Review
Source: J Clin Med. 2022 May 14;11(10):2779. doi: 10.3390/jcm11102779 (PMC9142928; doi:10.3390/jcm11102779)
Supplement: Supplementary file 1 [file jcm-11-02779-s001.zip]

Archive with 1 entries (1 files):
- jcm-1647878-supplementary.pdf
